# Supplementary material for: Surgical reconstruction of coexisting left ventricular aneurysm and pseudoaneurysm in a patient with ventricular tachycardia: a case report
Source: Eur Heart J Case Rep. 2026 Feb 14;10(3):ytag116. doi: 10.1093/ehjcr/ytag116 (PMC12965326; doi:10.1093/ehjcr/ytag116)
Supplement: ytag116_Supplementary_Data [file ytag116_supplementary_data.zip]

Archive with 5 entries (5 files):
- Supplementary C. 3D CT with colors.JPG
- Video 1. Pre-Surgery TEE.mp4
- Video 2. post-surgical TTE.mp4
- Supplementary 1A. MPR PEL .JPG
- Supplementary B. 3D CT.JPG
